# Supplementary material for: Genomic structure and selection history across Angus populations worldwide: insights from ROH, selection mapping, and functional analyses
Source: Mamm Genome. 2025 Dec 22;37(1):19. doi: 10.1007/s00335-025-10188-y (PMC12722264; doi:10.1007/s00335-025-10188-y)
Supplement: Supplementary file 1 — Supplementary material 1 (XLSX 16.5 kb) [file 335_2025_10188_MOESM1_ESM.xlsx]

## Sheet: Sheet1
Table S1. Number of markers remaining after quality control and linkage disequilibrium (LD) pruning for each population (diagonal) and the number of common markers between each pair of populations (off-diagonal). The total number of markers in common across all populations is 11,122.
	AAA	AUS	BRA	CAA	RAAA
AAA	32479
AUS	29799	33102
BR	18606	18578	58604
CAA	24168	24304	15458	29706
RAAA	17458	17536	38329	14834	58539

## Sheet: Sheet2
before QC
	AAA	AUS	BRA	CAA	RAAA
AAA	54609
AUS	54609	54609
BR	27900	27900	78837
CAA	54609	54609	27900	54609
RAAA	25330	25330	53536	25330	75807
