# Supplementary material for: Genomic structure and selection history across Angus populations worldwide: insights from ROH, selection mapping, and functional analyses
Source: Mamm Genome. 2025 Dec 22;37(1):19. doi: 10.1007/s00335-025-10188-y (PMC12722264; doi:10.1007/s00335-025-10188-y)
Supplement: Supplementary file 2 — Supplementary material 2 (XLSX 24.8 kb) [file 335_2025_10188_MOESM2_ESM.xlsx]

## Sheet: AAA
Table S2A. Frequency of the AAA genotyped population over time
year	count	percent
2022	1785	0.119
2021	1732	0.115467
2020	1572	0.1048
2023	1479	0.0986
2019	1452	0.0968
2018	1391	0.0927333
2017	1310	0.0873333
2016	1153	0.0768667
2015	953	0.0635333
2014	710	0.0473333
2013	458	0.0305333
2012	343	0.0228667
2024	228	0.0152
2011	172	0.0114667
2010	98	0.00653333
2009	59	0.00393333
2008	36	0.0024
2007	26	0.00173333
2006	8	0.000533333
2005	8	0.000533333
2004	8	0.000533333
2002	4	0.000266667
2003	4	0.000266667
2001	3	0.0002
2000	3	0.0002
1999	1	6.66667e-05
1997	1	6.66667e-05
1980	1	6.66667e-05
1977	1	6.66667e-05
1969	1	6.66667e-05
	15000

## Sheet: AUS
Table S2B. Frequency of the AUS genotyped population over time
year	count	percent
2024	29	0.00193333
2023	1979	0.131933
2022	2923	0.194867
2021	2504	0.166933
2020	1889	0.125933
2019	1567	0.104467
2018	1202	0.0801333
2017	875	0.0583333
2016	588	0.0392
2015	327	0.0218
2014	225	0.015
2013	204	0.0136
2012	205	0.0136667
2011	166	0.0110667
2010	82	0.00546667
2009	48	0.0032
2008	27	0.0018
2007	23	0.00153333
2006	23	0.00153333
2005	23	0.00153333
2004	10	0.000666667
2003	16	0.00106667
2002	19	0.00126667
2001	4	0.000266667
2000	2	0.000133333
1999	3	0.0002
1998	3	0.0002
1997	1	6.66667e-05
1996	11	0.000733333
1995	10	0.000666667
1994	11	0.000733333
1992	1	6.66667e-05
	15000

## Sheet: BRA
Table S2C. Frequency of the BRA genotyped population over time
year	n	%
2023	501	0.036365
2022	2064	0.148363
2021	2571	0.186615
2020	1889	0.137113
2019	1782	0.129346
2018	647	0.0455106
2017	701	0.0508819
2016	721	0.0523336
2015	566	0.041083
2014	578	0.041954
2013	505	0.0366553
2012	732	0.0524062
2011	112	0.00812949
2010	85	0.0061697
2009	49	0.00355665
2008	35	0.00254047
2007	39	0.0028308
2006	29	0.00210496
2005	31	0.00225013
2004	27	0.00195979
2003	14	0.00101619
2002	19	0.00137911
2001	17	0.000725847
2000	18	0.00130653
1999	12	0.000871017
1998	7	0.000508093
1997	7	0.000508093
1996	5	0.000362924
1995	5	0.000362924
1994	2	0.000145169
1993	1	7.25847e-05
1992	1	7.25847e-05
1991	2	0.000145169
1989	1	7.25847e-05
1988	2	0.000145169
	13777

## Sheet: CAA
Table S2D. Frequency of the CAA genotyped population over time
year	count	percent
2024	455	0.0307266
2023	1846	0.124662
2022	2053	0.138641
2021	1757	0.118652
2020	2031	0.137156
2019	1248	0.0842788
2018	1058	0.0714479
2017	870	0.058752
2016	827	0.0558482
2015	695	0.0469341
2014	495	0.0334279
2013	465	0.0314019
2012	302	0.0203944
2011	199	0.0134387
2010	117	0.00790113
2009	107	0.00722582
2008	97	0.00655051
2007	54	0.00364668
2006	54	0.00364668
2005	26	0.00175581
2004	13	0.000877904
2003	16	0.0010805
2002	7	0.000472717
2001	8	0.000540249
1999	2	0.000135062
1998	3	0.000202593
1995	1	6.75311e-05
1992	1	6.75311e-05
1988	1	6.75311e-05
	14808

## Sheet: RAAA
Table S2E. Frequency of the RAAA genotyped population over time
year	n	%
2024	114	0.00843507
2023	1941	0.143618
2022	2319	0.171587
2021	1769	0.130892
2020	1779	0.131632
2019	1622	0.120015
2018	1371	0.101443
2017	847	0.0626711
2016	559	0.0413615
2015	407	0.0301147
2014	282	0.0208657
2013	167	0.0123566
2012	63	0.00466149
2011	54	0.00399556
2010	45	0.00332963
2009	32	0.00236774
2008	20	0.00147984
2007	20	0.00147984
2006	13	0.000961894
2005	17	0.00125786
2004	9	0.000665927
2003	13	0.000961894
2002	9	0.000665927
2001	10	0.000739919
2000	6	0.000443951
1999	3	0.000221976
1998	2	0.000147984
1997	8	0.000591935
1996	5	0.000369959
1995	6	0.000443951
1994	1	7.39919e-05
1965	1	7.39919e-05
1961	1	7.39919e-05
	13515
